# Supplementary material for: Discrete GPCR-triggered endocytic modes enable β-arrestins to flexibly regulate cell signaling
Source: eLife. 2022 Oct 17;11:e81563. doi: 10.7554/eLife.81563 (PMC9681205; doi:10.7554/eLife.81563)
Supplement: Figure 1—source data 1. — P1 gate corresponds to cells. P2 gate corresponds to single cells. P3 gate corresponds to EGFP-positive single cells. M1-647 fluorescence measurements were carried out on the P3 population. [file elife-81563-fig1-data1.zip]

Archive with 5 entries (4 files):
- Figure 1-source data/
- Figure 1-source data/Figure1_source_Data.xlsx
- __MACOSX/Figure 1-source data/._Figure1_source_Data.xlsx
- Figure 1-source data/Figure 1-source data 1.ai
- __MACOSX/Figure 1-source data/._Figure 1-source data 1.ai
