# Supplementary material for: Discrete GPCR-triggered endocytic modes enable β-arrestins to flexibly regulate cell signaling
Source: eLife. 2022 Oct 17;11:e81563. doi: 10.7554/eLife.81563 (PMC9681205; doi:10.7554/eLife.81563)
Supplement: Figure 1—figure supplement 1—source data 1. [file elife-81563-fig1-figsupp1-data1.zip › Figure 1-figure supplement 1-source data/20220921d_GST-CHC_GST-AP2_arr3_372T_pulldown-log.txt]

Sep 21 14:08:37  scand: INFO **** BEGIN-SCAN: GROUP='admin', SCAN='20220921d_GST-CHC_GST-AP2_arr3_372T_pulldown' **** 
Sep 21 14:08:37  scand: INFO New doc is: <new><in><scangroup>admin</scangroup><scan>20220921d_GST-CHC_GST-AP2_arr3_372T_pulldown</scan><channel>700 800</channel><focus>0</focus><resolution>169</resolution><quality>medium</quality><intensity700>2.5</intensity700><intensity800>2.5</intensity800><size><x0>0</x0><y0>0</y0><x1>8</x1><y1>6</y1></size><comment/></in></new> 
Sep 21 14:08:37  scand: INFO ScandScanner: bandwidth=600Hz 
Sep 21 14:08:37  scand: INFO XYZScanStrategy: left=-387 right=4173 top=0 bottom=2837 
Sep 21 14:08:37  scand: INFO XYZScanStrategy: gain700=0 volts700=99.6485 gain800=0 volts800=99.6485 
Sep 21 14:08:37  scand: INFO ScandScanner::do_scan: two channels 
Sep 21 14:08:40  scand: INFO Lid opened; Scan paused. 
Sep 21 14:11:53  scand: INFO **** END-SCAN: GROUP='admin', SCAN='20220921d_GST-CHC_GST-AP2_arr3_372T_pulldown' **** 
