# Supplementary material for: Discrete GPCR-triggered endocytic modes enable β-arrestins to flexibly regulate cell signaling
Source: eLife. 2022 Oct 17;11:e81563. doi: 10.7554/eLife.81563 (PMC9681205; doi:10.7554/eLife.81563)
Supplement: Figure 5—source data 1. [file elife-81563-fig5-data1.zip]

Archive with 3 entries (2 files):
- Figure 5-source data/
- Figure 5-source data/Figure5_source_data.xlsx
- __MACOSX/Figure 5-source data/._Figure5_source_data.xlsx
